# Supplementary material for: Integrative Genomic and Transcriptomic Analysis Reveals Targetable Vulnerabilities in Angioimmunoblastic T‐Cell Lymphoma
Source: Am J Hematol. 2025 Jun 13;100(9):1486–501. doi: 10.1002/ajh.27736 (PMC12326222; doi:10.1002/ajh.27736)
Supplement: Supplementary file 1 — Data S1. Supporting Information. [file AJH-100-1486-s001.zip]

Archive with 3 entries (3 files):
- AITL.supplemental.figures.v13.FINAL.AJH.pdf
- AITL_AJH.Supplment.FINAL.033125.docx
- AITL_Genomic_Supplemental Table.FINAL.033125.xlsx
